# Supplementary material for: Anti-Inflammatory Effect of Xanthones from Hypericum beanii on Macrophage RAW 264.7 Cells through Reduced NO Production and TNF-α, IL-1β, IL-6, and COX-2 Expression
Source: Molecules. 2024 Aug 5;29(15):3705. doi: 10.3390/molecules29153705 (PMC11313822; doi:10.3390/molecules29153705)
Supplement: Supplementary file 1 [file molecules-29-03705-s001.zip]

Archive with 1 entries (1 files):
- molecules-3101946-supplementary.pdf
